# Supplementary material for: Identifying determinants and predicting cesarean section delivery among Bangladeshi women using machine learning: Insight from BDHS 2022 Data
Source: PLOS Glob Public Health. 2025 Nov 19;5(11):e0005494. doi: 10.1371/journal.pgph.0005494 (PMC12629447; doi:10.1371/journal.pgph.0005494)
Supplement: S1 Data — (TXT) [file pgph.0005494.s007.txt]

** missing value checking **
df = df.applymap(lambda x: x.strip() if isinstance(x, str) else x)

# Replace blank strings with NaN again
df.replace("", np.nan, inplace=True)

# Check missing values
print(df.isnull().sum())

** Removed missing values **
df.dropna(inplace=True)

** train test split**
from sklearn.model_selection import train_test_split

# Split datasetinto train and test set
x_train, x_test, y_train, y_test = train_test_split(X,y,train_size=.70,
                                                            shuffle=True, stratify= y, random_state=89)


*** Feature selection code ***

* RF feature selection code*

import pandas as pd
from sklearn.ensemble import RandomForestClassifier

# Train Random Forest model
rf = RandomForestClassifier(n_estimators=150, max_depth=10,
                            min_samples_split=10, min_samples_leaf=5, max_features='sqrt',
                            bootstrap=True, random_state=100)

rf.fit(x_train, y_train)

# Get feature importances
feature_importances = pd.Series(rf.feature_importances_, index=x_train.columns)

# Sort features by importance (descending order)
selected_features = feature_importances.sort_values(ascending=False)

# Select top 15 features
top_15_features = selected_features.head(21)

print("Top 15 Feature Importances:\n", top_15_features)

# Get feature names as a list
selected_feature_names = top_15_features.index.tolist()

print("Selected features:\n", selected_feature_names)

** RFE feature selection **


import numpy as np
from sklearn.feature_selection import RFE
from sklearn.ensemble import RandomForestClassifier

# No new scalling is needed, it is not sensitve with scalling.

rf=RandomForestClassifier(n_estimators=150,max_depth=10,
                         min_samples_split=10,min_samples_leaf=5,max_features='sqrt',
                          bootstrap=True,random_state=100)


# Recursive Feature Elimination
rfe = RFE(estimator=rf, n_features_to_select=14,step=1)  # Select top 5 features
rfe.fit(x_train, y_train)

# Print results
print("Selected Features (True = Selected):", rfe.support_)
print("Feature Ranking (1 = Selected):", rfe.ranking_)

print("Number of features selected:",rfe.n_features_)
print(" Name of the features selected:",rfe.get_feature_names_out())

** Brouta pay feature selection **
from boruta import BorutaPy
from sklearn.ensemble import RandomForestClassifier


rf=RandomForestClassifier(n_estimators= 150,max_depth=10,
                          min_samples_split=5,min_samples_leaf=4, random_state=234)

# Boruta feature selection
boruta_selector = BorutaPy(
    rf, 
    n_estimators='auto',        # Automatically decide the number of trees
    max_iter=100,               # Run up to 100 iterations (you can increase this if needed)
    alpha=0.05,                 # Standard significance level for feature selection
    perc=100,                   # Use all features for shadow feature creation
    random_state=42,            # Ensures reproducibility
    verbose=2  )                 # Detailed logs for monitoring progress


# Fit Boruta on the training data
boruta_selector.fit(x_train, y_train)

# Determine selected features
selected_features = boruta_selector.support_
selected_feature_names =x_train.columns[selected_features]

print("Selected Features:", selected_feature_names.tolist())


**Logistic regression**

from sklearn.linear_model import LogisticRegression
from sklearn.model_selection import GridSearchCV
from sklearn.metrics import accuracy_score, classification_report, confusion_matrix, roc_auc_score

# Define parameter grid
param_grid = [
    {
        'penalty': ['l2'],
        'solver': ['lbfgs', 'sag'],
        'C': [0.01, 1,3]
        
    },
    {
        'penalty': ['l1'],
        'solver': ['liblinear', 'saga'],
        'C': [0.01, 1,3]
        
    }
]


grid_search = GridSearchCV(
    LogisticRegression(),
    param_grid, cv=rkf, scoring='accuracy', verbose=2, n_jobs=-1
)

grid_search.fit(x_train_selected_features, y_train)


final_lr= grid_search.best_estimator_

y_pred = final_lr.predict(x_test_selected_features)

print("Best Parameters:", grid_search.best_params_)

print("Test Accuracy:", accuracy_score(y_test, y_pred))
print("\nClassification Report:\n", classification_report(y_test, y_pred))
print("\nConfusion Matrix:\n", confusion_matrix(y_test, y_pred))


**Support vector machine**

from sklearn.svm import SVC
from sklearn.model_selection import GridSearchCV
from sklearn.metrics import accuracy_score, classification_report, confusion_matrix, roc_auc_score

param_grid = {
    'C': [10, 15, 20],  
    'gamma': ['scale', 'auto', 0.1],
    'probability': [True, False]
}

grid_search = GridSearchCV(
    SVC(random_state=42),
    param_grid, cv=rkf, scoring='accuracy', verbose=2, n_jobs=-1
)
grid_search.fit(x_train_selected_features, y_train)


final_svc = grid_search.best_estimator_


y_pred = final_svc.predict(x_test_selected_features)

print("Best Parameters:", grid_search.best_params_)
print("Test Set Accuracy:", accuracy_score(y_test, y_pred))
print("Classification Report:\n", classification_report(y_test, y_pred))
print("Confusion Matrix:\n", confusion_matrix(y_test, y_pred))


** K-nearest Neighbors **

from sklearn.neighbors import KNeighborsClassifier
from sklearn.model_selection import GridSearchCV
from sklearn.metrics import accuracy_score, classification_report, confusion_matrix, roc_auc_score


param_grid = {
    'n_neighbors': [5, 10, 15],
    'weights': ['uniform', 'distance'],
    'metric': ['euclidean', 'manhattan']
}


grid_search = GridSearchCV(
    KNeighborsClassifier(),
    param_grid, cv=rkf, scoring='accuracy', verbose=2, n_jobs=-1
)
grid_search.fit(x_train_selected_features, y_train)


final_knn = grid_search.best_estimator_

y_pred = final_knn.predict(x_test_selected_features)


print("Best Parameters:", grid_search.best_params_)
print("Test Set Accuracy:", accuracy_score(y_test, y_pred))
print("Classification Report:\n", classification_report(y_test, y_pred))
print("Confusion Matrix:\n", confusion_matrix(y_test, y_pred))


** Decision Tree **

from sklearn.tree import DecisionTreeClassifier
from sklearn.model_selection import GridSearchCV
from sklearn.metrics import accuracy_score, classification_report, confusion_matrix, roc_auc_score

dt = DecisionTreeClassifier(random_state=42)


param_grid = {
    'max_depth': [3, 5, 10],
    'min_samples_split': [5,10, 20, 50],
    'min_samples_leaf': [10, 20, 30],
    'max_features': [None, 'sqrt', 'log2'],
    'criterion': ['gini', 'entropy']
}

grid_search = GridSearchCV(dt, param_grid, scoring='accuracy',
                           cv=rkf, verbose=1, n_jobs=-1)

grid_search.fit(x_train_selected_features, y_train)


final_dt = grid_search.best_estimator_

y_pred = final_dt.predict(x_test_selected_features)


print("Best Parameters:", grid_search.best_params_)
print("Test Set Accuracy:", accuracy_score(y_test, y_pred))
print("Classification Report:\n", classification_report(y_test, y_pred))
print("Confusion Matrix:\n", confusion_matrix(y_test, y_pred))


** Random Forest **


from sklearn.ensemble import RandomForestClassifier
from sklearn.model_selection import GridSearchCV
from sklearn.metrics import accuracy_score, classification_report, confusion_matrix, roc_auc_score

param_grid = {
    'n_estimators': [100, 150,200,250],
    'max_depth': [3, 5, 10],
    'min_samples_split': [5, 10, 15],
    'max_features': ['sqrt', 'log2', None],
    'bootstrap': [True, False],
    'criterion': ['gini', 'entropy']
}

grid_search = GridSearchCV(
    RandomForestClassifier(random_state=42),
    param_grid, cv=rkf, scoring='accuracy', verbose=2, n_jobs=-1
)
grid_search.fit(x_train_selected_features, y_train)

final_rf = grid_search.best_estimator_

y_pred = final_rf.predict(x_test_selected_features)


print("Best Hyperparameters:", grid_search.best_params_)
print("Test Set Accuracy:", accuracy_score(y_test, y_pred))
print("Classification Report:\n", classification_report(y_test, y_pred))
print("Confusion Matrix:\n", confusion_matrix(y_test, y_pred))


** XGB **

from xgboost import XGBClassifier
from sklearn.model_selection import GridSearchCV
from sklearn.metrics import accuracy_score, classification_report, confusion_matrix, roc_auc_score


param_grid = {
    'n_estimators': [10, 20, 50],  
    'booster': ['gbtree', 'dart'],  
    'gamma': [0, 1],               
    'min_child_weight': [1, 5, 10] 
}


grid_search = GridSearchCV(
    XGBClassifier(objective='binary:logistic', random_state=42, eval_metric='logloss'),
    param_grid, cv=rkf, scoring='accuracy', verbose=2, n_jobs=-1
)
grid_search.fit(x_train_selected_features, y_train)


final_xgb = grid_search.best_estimator_


y_pred = final_xgb.predict(x_test_selected_features)


print("Best Parameters:", grid_search.best_params_)
print("Test Set Accuracy:", accuracy_score(y_test, y_pred))
print("Classification Report:\n", classification_report(y_test, y_pred))
print("Confusion Matrix:\n", confusion_matrix(y_test, y_pred))
